# Supplementary material for: A multimodal iPSC platform for cystic fibrosis drug testing
Source: Nat Commun. 2022 Jul 29;13:4270. doi: 10.1038/s41467-022-31854-8 (PMC9338271; doi:10.1038/s41467-022-31854-8)
Supplement: Supplementary file 7 — Source Data [file 41467_2022_31854_MOESM7_ESM.xlsx]

## Sheet: Fig 1C
% NKX2-1 (or GFP) by flow cytometry at various timepoints (Pre-Sort, Post-Sort, Day 28)
See Supplementary figure 1 for flow cytometry plots.
			Phe508del #1			Phe508del #2			Phe508del #3			G551D #1			G551D #2			G551D #3			W1282X #1			W1282X #2			G542X
	% NKX2-1 (or GFP)	Pre-Sort	29			16.3	13.3	14.2	17.8	18.2	14.3	9.4	4.7	12	5.1	8	7.7	8.3	16.6	12.4	10.6	8.7	13	2.6	11.5	12.3	9.2	6.4	4.8
		Post-Sort	69.8	75.1		81	75.4	88.9	96.8	97.9	96.5	66.6	75.5	74.5	95.5			95			73.1	78.9	75.9		84.3	83.9
		Day 28	73.9	68.8	70	61.3	45.7	71.8	57.2	56.9	71.2	61.4	57.7	69.3	57.8	65.7	61.2	59.7	58.3	44	69.2	59.2	59.5	42.1	43.3	40.9	59	54.8	60.9

## Sheet: Fig 1D
Gene Expression (numbers are fold change) Relative to HBEC (grown for 21d in ALI, Pneumacult ALI medium) (all normalized to 18S housekeeping gene)
CFTR	W1282X #1	W1282X #2	G542X	Phe508del #1	Phe508del #2	Phe508del #3	G551D #1	G551D #2	G551D #3
	0.8009	0.342352	0.41322	1.4104	1.0856	0.901665	0.995	0.27982	0.726365
	0.4585	0.259332	0.401042	1.614	0.7951	0.778013	0.6248	0.832149	0.146103
	0.5583	0.151618	0.381321	1.9434	1.0524	0.748718		0.773765
NKX2-1	W1282X #1	W1282X #2	G542X	Phe508del #1	Phe508del #2	Phe508del #3	G551D #1	G551D #2	G551D #3
	17.9	12.2226	16.4408	5.2	5	10.5643	8.9	34.6095	20.2974
	14.8	11.3436	11.5938	6	3.9	9.51297	9.8	27.4532	18.798
	18.6	9.89486	13.1619	5.1	12.2	11.3738		18.7338
SCGB3A2	W1282X #1	W1282X #2	G542X	Phe508del #1	Phe508del #2	Phe508del #3	G551D #1	G551D #2	G551D #3
	1.73072e+06	37162.3	22162	177956	205248	4856.67	238971	86993	52453
	566726	37934.2	15123.7	192323	127061	7338.83	344815	38378.4	28209.7
	605322	50687.8	19450.2	215775	363401	3431.23		20477.6

## Sheet: Fig 2E
Figure 2E: # spheres analyzed per individual (non-CF #1-3)
	non-CF #1			non-CF #2			non-CF #3
	152	420	566	234	144	279	415	471	566

## Sheet: Fig 2F
Figure 2F: CSA (%) of non-CF spheres (top table with vehicle control wells and forskolin treated wells) (bottom table with normalized (vehicle effect subtracted)
		non-CF #1 vehicle			non-CF #1 Forskolin			non-CF #2 vehicle			non-CF #2 Forskolin			non-CF #3 vehicle			non-CF #3 Forskolin
		1.44	1.19	1.32	175	151	155	1.24663	1.07854	1.29826	133.3	144.23	167.5	1.27836	1.32236	1.33077	160.4	151.26	158.8
		non-CF #1 Forskolin			non-CF #2 Forskolin			non-CF #3 Forskolin
		1.75	1.51	1.55	1.60415	1.51263	1.58873	1.33364	1.4424	1.67512

## Sheet: Fig 3B
Figure 3B: Baseline (no forskolin treatment) sphere sizes (in millimeters) based on genotype
non-CF
0.209708	0.0929969	0.0689919	0.163822	0.087052	0.074966	0.11948	0.142681	0.129813	0.150051	0.126743	0.127259
Phe508del
0.077898	0.055196	0.082788	0.08037	0.047537	0.070643	0.038714	0.055081	0.035122	0.047876	0.0455	0.035878	0.043452	0.047933	0.042474	0.044191	0.044167	0.049206		0.0784221	0.0608197	0.0195982	0.0229086	0.0221025	0.0414257	0.0317227	0.0228391		0.0639009	0.0698914	0.0211805	0.0236167	0.0198942	0.037922	0.0218304	0.0216163
G551D
0.060279	0.08928	0.099738	0.061398	0.13703	0.091559
PTCs
0.019477	0.028946	0.024969	0.019235	0.027078	0.024457	0.0117518	0.012838	0.011508	0.005815	0.006599	0.00478

## Sheet: Fig 3D
Figure 3D: Forskolin Induced Swelling response +/- CFTR modulators (values are percent change compared to time 0; normalized for vehicle effect)
Phe508del#1 Forskolin											Phe508del#2 Forskolin										Phe508del#3 Forskolin										G551D #1 Forskolin										G551D #2 Forskolin
107.07	98.737	92.9264		113.299	112.347	111.514	109.8	111.663			104.504	118.273	107.024	105.389	107.258	102.023	106.849	98.0555	105.049		98.7116	108.963	97.2289	109.193	100.084	102.516	105.926	101.939	96.6881		128.574	101.296	113.668	131.63	109.847						108.3	107.372	90.9107
Phe508del#1 VX-809+VX-770+Forskolin											Phe508del#2 VX-809+VX-770+Forskolin										Phe508del#3 VX-809+VX-770+Forskolin										G551D #1 VX-770 + Forskolin										G551D #2 VX-770 + Forskolin
131.225	132.019	114.741		137.507	136.101	127.068	136.542	136.499			111.129	107.158	115.489	113.505	111.729	110.244	113.507	104.926	107.188		103.353	101.294	110.432	106.024	107.884	104.334	109.798	98.6382	104.395		263.715	184.839	190.833	196.181	156.545						141.64		139.967
Phe508del#1 VX-661+VX-770+Forskolin											Phe508del#2 VX-661+VX-770+Forskolin										Phe508del#3 VX-661+VX-770+Forskolin
				127.404	116.149	116.322	119.974	118.518						108.033	105.201	109.772	106.792	105.072	107.604					105.801	106.781	105.945	111.087	92.1625	94.1839
Phe508del#1 VX-445+VX-661+VX-770+Forskolin											Phe508del#2 VX-445+VX-661+VX-770+Forskolin										Phe508del#3 VX-445+VX-661+VX-770+Forskolin
				267.439	268.311	183.638	187.232	183.734						148.887	137.846	128.645	139.339	133.93	129.306					212.241	172.489	162.108	133.255	146.62	120.882

## Sheet: Fig 4B
Fig 4B: Phe508del #1-3 ALI gene Expression (fold change) Relative to HBEC (grown for 21d in ALI, Pneumacult ALI medium) (all normalized to 18S housekeeping gene)
NKX2-1	Phe508del #1	Phe508del #2	Phe508del #3
	7.60078	3.74058	82.1244
	10.3491	6.84008	83.2128
		4.82903	67.3684
			84.5511
CFTR	Phe508del #1	Phe508del #2	Phe508del #3
	1.95353	1.45762	2.86922
	1.03068	0.933981	4.08203
		0.729451	9.30706
			10.1175
SCGB3A2	Phe508del #1	Phe508del #2	Phe508del #3
	36043	384	15.0864
	220	4861	73.6539
		705	117.283
			185.653
SCGB1A1	Phe508del #1	Phe508del #2	Phe508del #3
	6.2914	0.4441	0.132276
	0.08317	0.71991	0.318755
		4.07989	0.415927
			0.859001
FOXJ1	Phe508del #1	Phe508del #2	Phe508del #3
	2.53973	2.27344	28.1006
	0.83487	2.62251	26.0537
		6.18705	23.4539
			18.0736
MUC5AC	Phe508del #1	Phe508del #2	Phe508del #3
	1.95746	0.19892	15.1753
	0.03029	3.46838	6.36864
		1.15811	17.4426
			19.2157
MUC5B	Phe508del #1	Phe508del #2	Phe508del #3
	0.29	0.015	1.07526
	0.02	0.127	0.628097
		0.025	1.80819
			1.55084

## Sheet: Fig 4F
Fig 4F: Peak delta forskolin and CFTRinh172 effect (µA/cm2) of Phe508del#3
PEAK DELTA FORSKOLIN								CFTR INH 172 EFFECT
Vehicle								Vehicle
2.3	1.6	2	1.3	1.2	2.4			-0.8	-1.2	-1.1	-1.4	-1.3	-1.7
VX-809								VX-809
4.6	5.8	5.6	5.9	7.2	5.3			-3.1	-4.6	-4.6	-4.9	-6.6	-4.4
VX-661								VX-661
5.5	4.5	4.6	5.5	6.2	6.8			-2.2	-3.6	-4.1	-4.1	-4.8	-4.7
VX-445/661								VX-445/661
14.5	14	13.8	15.3	16.6	17.2			-11.6	-12.7	-11.5	-12.7	-14.3	-14.3

## Sheet: Fig 5A
Fig 5A: Effect of SMG1i treatment on CFTR mRNA levels. Fold change CFR mRNA relative to untreated controls
Bronchospheres Control				Bronchospheres SMG1i				ALI Control			ALI SMG1i
1.10264	1.09229	0.830285		3.33353	3.22783	4.12901		1.08848	0.918716		3.17789	3.03234

## Sheet: Fig 5B
Fig 5B: Forskolin Induced Swelling for W1282X #2 and G542X
W1282X #2 Forskolin											G542X Forskolin
104.022	110.057	110.483									104.967	105.734	105.039
W1282X #2 VX-445 + VX-661 + VX-770 + Forskolin											G542X VX-445 + VX-661 + VX-770 + Forskolin
106.301	110.025	104.65									104.785	104.785	97.6182
W1282X #2 VX-445 + VX-661 + VX-770 + G418 + Forskolin											G542X VX-445 + VX-661 + VX-770 + G418 + Forskolin
106.637	107.5	109.273									102.14	108.471	104.03
W1282X #2 VX-445 + VX-661 + VX-770 + SMG1i + Forskolin											G542X VX-445 + VX-661 + VX-770 + SMG1i + Forskolin
109.18	110.102	112.068									109.263	107.176	103
W1282X #2 VX-445 + VX-661 + VX-770 + G418 + SMG1i + Forskolin											G542X VX-445 + VX-661 + VX-770 + G418 + SMG1i + Forskolin
111.655	112.526	111.027									109.918	104.787	102.952

[truncated: 2 more sheets: Fig 5F, Fig 5H]
